# Supplementary material for: Model-based exploration of the impact of glucose metabolism on the estrous cycle dynamics in dairy cows
Source: Biol Direct. 2020 Jan 15;15:2. doi: 10.1186/s13062-019-0256-7 (PMC6964039; doi:10.1186/s13062-019-0256-7)
Supplement: Supplementary file 1 — Additional file 1 The Matlab code contains the three m-files BovSys_para.m, BovSys_equa.m and BovSys_run.m. To start simulations, one has to run BovSys_run.m, which guides the user through different simulation scenarios (lactating/non-lactating with different diets). In addition, there are four data files containing the data for IGF (Data_IGF_Hol.mat), P4 (Data_P4_Hol.mat), milk (ML.mat), and DMI (DM.mat), that are needed as input files to run the model. [file 13062_2019_256_MOESM1_ESM.zip]

Archive with 7 entries (7 files):
- BovSys_EquaR1.m
- BovSys_paraR1.m
- BovSys_runR1.m
- Data_IGF_HolR1.mat
- Data_P4_HolR1.mat
- DMR1.mat
- MLR1.mat
